# Supplementary material for: Genome survey sequencing of the Caribbean spiny lobster Panulirus argus: Genome size, nuclear rRNA operon, repetitive elements, and microsatellite discovery
Source: PeerJ. 2020 Dec 17;8:e10554. doi: 10.7717/peerj.10554 (PMC7750000; doi:10.7717/peerj.10554)
Supplement: Supplemental Information 2 [file peerj-08-10554-s002.txt]

>Panulirus argus isolate 1 18S rRNA gene, 5.8S rRNA gene, 28S rRNA gene, internal transcribed spacer 1 (ITS1) and internal transcribed spacer 2 (ITS2)
CGGTCTTCTGGCTTGTTGTTGGAATTTAGCTCAATCCTTGGGCGCGGTCAGAGCAAAAGAGCTCTGGAGCGGCCGACCGGAGAGAGAAGCGATAGTCGTGGTGGACGACGAGCAGCGAGTGATGATGATGATGATGATGATCGGGCTCGTCACTGGCGACTGTTGTTCTCTAAATGATAACGCACTATCCCGGGGCGGCGCAGGAGCCGTTGGACGGCAAATGCGTCGCAGGGTTGCACGCACTGTAGGTAGAATCTCTGTGTGTGTGCGGAGGAGGAGGAGGAGTAGGAGTAGGAGGAGAGGTGGTCAGTAAGGGAAGAAGAAGAAGAAGAAGAAGAAGAAGAAGAAGAAGAAGCAGCAGCAGCAGCAGCTCTGTTCTTAGTAGTAGCAGCAGCAGCAGCAGCAGCAGCAGCAGTAGTAGGAGCTTCCCTTCTCTGGCCGCGGAGACCCCAGGATGACGATTAGGGTCTTCCACTCTCCTGCCTTCTAACCATCCTCCTCCTGATGATGGACACACGGCGAGGAGGGGAAGGTAGAAGGAAAGAGCGAGCGAGCGAGCGAGTGAGTAGTAGTAGTTGTAGTCGGTGGCTTCCGTGGCCGTCGTCGTCGTCGTCGCCGCCGCCGCCTTCTTCCTTCTCCCCTTCGGGAACCGTGGTCTAGAGATGAGGATATTATCATCCTCATTATTGTTTGTTGTTGTAGTAGCTACCTGGTTGATCCTGCCAGTAGTCATATGCTTGTCTCAAAGATTAAGCCATGCATGTGTAAGTACAGGCCGATTTAAGGCGAAACCGCGAATGGCTCATTAAATCAGCTATGATTCATTGGATCTGTAAACCCACTTACTTGGATAACTGTGGTAATTCTAGAGCTAATACATGCACCACGTCTCTGACCGCAAGGGAAGAGCGCTTTTATTAGTTCAAAACCAGTCGGGCCTCGGTCCGTCACCCATGTGTGGTGAATCTGAATAACTTCTCGCTGAGCGCAGGGTCTCCGCACCGGCGCCGCATCTTTCAAGTGTCTGCCTTATCAGCTTTCGATTGTAGGTTATGCGCCTACAATGGCTATAACGGGTAACGGGGAATCAGGGTTCGATTCCGGAGAGGGAGCCTGAGAAACGGCTACCACATCTAAGGAAGGCAGCAGGCACGCAAATTACCCACTCCCGGCACGGGGAGGTAGTGACGAAAAATAACGATGCGAGACTCATCCGAGGCCTCGCAATCGGAATGAGTACACTTTAAATCCTTTAACGAGGATCCATTGGAGGGCAAGTCTGGTGCCAGCAGCCGCGGTAATTCCAGCTCCAATAGCGTATATTAAAGTTGTTGCGGTTAAAAAGCTCGTAGTTGGATTTCAGTTCCGGAGTGACGGTTCACCGCCCGGTGCCTACTGTCACGCTCCGAACAGCCGCACCGCCGGCTTGCACGGGGTGCTCTTCATCGAGTGTCCCGAGTGGCCGGCACGTTTACTTTGAAAAAATTAGAGTGCTCAGAGCAGGCTGTTTGAATGGCCTGAATGTCTATGCATGGAATAATGGAATAGGACCTCGGTTCTATTTTGTTGGTTTTCGGAACCCGAGGTAATGACTAATAGGAACAGGCGGGGGCATTCGTATTGCGACGCTAGAGGTGAAATTCTTGGACCGTCGCAAGACGAACTACTGCGAAAGCATTTGCCAAGGATGTTTTCATTAATCAAGAACGAAAGTTAGAGGTTCGAAGGCGATCAGATACCGCCCTAGTTCTAACCATAAACGATGCTGACTAGCGATCCGCCGGCGTTATTCCCATGACCCGGCGGGCAGCTTCCGGGAAACCAAAGTCTTTGAGTTCCGGGGGAAGTATGGTTGCAAAGCTGAAACTTAAAGGAATTGACGGAAGGGCACCACCAGGAGTGGAGCCTGCGGCTTAATTTGACTCAACACGGGGAACCTCACCAGGCCCGGACACCGGAAGGATTGACAGATTGAGAGCTCTTTCTCGATTCGGTGGGTGGTGGTGCATGGCCGTTCTTAGTTGGTGGAGCGATTTGTCTGGTTAATTCCGATAACGAACGAGACTCTAGCCTATTAACTAGTCGACGGATCTCCAGCATGCTCCGTGGTGTCCGTTCGCAACTTCTTCTTAGAGGGATAAGCGGCAATTCTAGCCGCACGAGATTGAGCAATAACAGGTCTGTGATGCCCTTAGATGTTCTGGGCCGCACGCGCGCTACACTGAAGGGATCAACGTGTTGTCCCCCTCCGAGAGGAGCGGGTAACCCGTTCAAACCCCTTCATGATAGGGATTGGGGCTTGCAATTGTTTCCCATGAACGAGGAATTCCCAGTAAGCGCAAGTCATCAGCTTGCGTTGATTACGTCCCTGCCCTTTGTACACACCGCCCGTCGCTACTACCGATTGAATGATTTAGTGAGGCCTTCGGACCGGCGCTCTTGGATGTTGTACCCCTCCCCCCGCAAGGGTGCTTGGAGGTGTTCTCGCCTGGAGCTGACGGAAAGATGTCCAAACTTGATCATTTAGAGGAAGTAAAAGTCGTAACAAGGTTTCCGTAGGTGAACCTGCGGAAGGATCATTAACGTTGCTTGCAGGCTGCTGCAAGTCTTCTTTTTGAGAGAAGCAGAAGGGAGGCCTTGGGAAGGAGGAGGAGCAGCAGCAGTGACTGATGATGATGATGATGATGTTGATACTGCTACTAGCACCCACCTACCTCTTCTTCTTTGTCCAGAGGTTCCCGGCCCCTACAAAAGCAAGTGGCTGCGCTAGTGTAAAGCGCCTGATGGAGGGCACGCACCGGTCGGTCGGTCGGTCGGTCGGTCGTTCCGAGTGCGTGCCGTCCTCCGGAGGGCGCAGGTAGGTAGCCAGCCCGCAGTGGGAGAGCGAGGGGATGATGATGATGATGATGATGATGTTGTTGTTGCCCACCGTCGCCCCACTCTAAAGAAGTTTGTGTTGGCGCGCCAGCCGGGAAGAGAAGAAAGAAAGAAAGAAAGAGGTTGGATGCGCTGTGGGCCGGCGGCCCCATTCCGTCCGTCCGTCCGTAAAAGTATTAGTAGTAGTAGTAGTAGTCCTGTTGGTCGCCTGGAAGGAAGGGCGATGGAGGGAAGGACGGACGGAGCTACAGACCGACCGACCGACCGACTGGTCCTGGAGGCTGCTGCCAGCCGGTTGGTCGGTTCCCCAGGTGAGAAGTGGGGAGAAGAAAAAGAATGCGCCTCCACACTGCAACCAGATCGGGTTGAATGATTTTTGAGACCGTTGTGGTTGATTGCGTCTTCCCGCATCGGGAAGAAGTGTGAAATGGAAAGGAAAGACAACTCTTGACGGGGGATCACTCGGCTCGTGGGTCGATGAAGACCGCAGCAAACTGCGTGTCGGTATGTGAATCGCAAGACTATCAGATACATCGACAAGTCGAACGCACATTGCGGCGGCGGTACTGACGTGCTGCCGTCACTCCTGCACGAGGGTCGGAATAAGATACATCGGGGTGCCTAGGCGGCTGAATGTAGCAGCCTGGCGCTCCGCGTTGGGGAGTCGCCTCGTCCTGTTGCTGGGCCAGGAGGAATGGGGAGGATAATGGCTGGCAGTGCGTGCACTGTGCCAGCTCTATCGCGGAGGCGTTCCCTGAAGGAATAATAACCTTGTTCTCGGAGAGAGAGGAAGGTTTAGTGGCATGGACCCCTCGAAGGGGCACCCACCCACCCACTGCCAAGGATGATGATGATGATGATGATGATGAGGAGCGCCACCACCGAGAAAAGACCAGCGGCTCTGGCTGCCGTTGGTGGTGGTGGTGGTGGCGTTGCTGTGTGTGGTGTTGGTGGTTTTGGGTGCACCGTCCTGAGCGAGACTAAGCGTCAGCAGGCGCGTTGGATGTGTGGCGCACAGGCGCGCACCTCGGCTGTTGTTGGAGAGAGACCGAGAGAGAGAGAAAGAAAGGCGGACGCGTAGCAGAGCAGGACGAGAGGCCGGGTCGGCTATGCAGCGCGGGCTCCTCCGTGTTGTGCGCAGCGTCTGCTCACTCTCTACTCGTGTTGTCGAGGGCGGCGTCGGTGGGCGTTTCCAGCGGTCGGGCTGCTGACGTTTCTCGTTGGTGGACGAAAGAGGGCCAGCTCATGGGCCCCCATGCCGAGGCGTGCCTAGCAGCAGCAGCAGCAGCAGCAGCAGCCTTTTGGTTGGGGGCTGATGAGCTGAGCGTATCGGCGAGGGCCCGAAAGGCCGACGCGACGACGACGAGATGGAAGAAGAAGAAGAAGAAGAAGAACCAGCTAGCTGGGCTCCCAGCTAGCTGGTTGGCTCGTGTCGGTCGGTCGGTCGAGTAAGGACTTTGCGGAGGCGCTTTGTCCGGGAGAAGCAAGAGCCTTGGCTTAGGAGGAGGAAGCGGCGAGTGGGGCGACCGACGGTGGTCGACTACTACTACTACTGCTGCTGGTCCTCCTTCTCTTTGTTGCCATTAGAACTTTTGCTACTCCTGGTGTGGGCGAAGTCGGGCGATGGCTTTGCCTCATGTGGTGGTTGCGGGGCCGGGAAGCAGATGCAGCAGCAGCAGCAGCAGCAGGCAGGGGAGGACCGACGAGGGTTGTTGTTGTTGTTGTCGTCGTCGGTGCGCACCCCGTTCTGTCTGGTCTGGTCTGGTCTGGTCTGGTCTCGGCCCTGGTTTGGTTTGGCTGGCTGGCGGGCGGGCGGTTCGTTGGAAAGGTGGGGGTTGTCGGTCGTTGGGCCGTCCTTACCACTTGCCTCCGTGCTTCCTTGCTTGTACCAGCTAGTTATTTCTCTTTTACTTCCACCGTCGACCTCGTGTCAGGAGAGGTTACCCGCCAAATTTAAGCATATTAATAAGCGGAGGAAAAGAAACCAACAGGGATTCCCTTAGTAAGGGCGACTGAACCGGGAAGAGCCCAGCGCAGAAGCTCTTGTCCCCAAGCGGGCAGGAGCGGTGTTGCGTTTCGGAGGGTCCGGCACGCCGTGCCATACCGCCTAAGTCAAGCTTGAACGCGGCCACTACCCATGGAGGGTGACAGGCCCGTATGGCGGCGCCCGCGAGGGTAGAGATGGTGCGGTCGGAAAGGACCCCTCCGTAGAGTCGGGTTGCTTGAAAGTGCAGCCCAAAGTAGGTGGTAAACTCCATCTAAGGCTAAATATGAGCACGAGACCGATAGCGAACAAGTACCGTGAGGGAAAGTTGAAAAGAACTTTGAAGAGAGAGTTCAAGAGTACGTGAAACCGTCAAGAGGCAAACGGGTGGAGGCTCGAAGGTCGAAGTGAGGGGATTCAGCTCGTCGGTAGAATGTCCTGCTGGCATTAGATGTCACGGCACGACCCTTTGTGTGGGCGTCCCTTTTGCCAGGCGGGCGCCGGCGGGCGTAGTTCGCCTCGTAGTAGGTCGCCGCGACCCGTTGCTGGGGAGGTCTAAGGGCCGAATGGATTGGTAGCCCTGCGGGCGCGGTTCCCCCTCGTGGGGTTCCGTGGTCTCGTCAGGGGGAAACCGTCGGTGATCCTGGCAGCCCTGCGACGGTCGATGAGACGAGCCCCCTCCGCTCGCGGAGGGGTCTCTCGCGGCGTGCAAAAGGTCGGCGCTCCACCCGTCCCGTCTTGAAACACGGGCCAAGGAGTCCAACATGTGTGCGAGTCATTGGGCGCACTAAACCCAAAGGCGGAATGAAAGTGAGACGGGCGTGGCCGTGGCTGTTCCTGCAGCGGCGGCGGCGTCCAGGGCCGATCCCCGACCGGCTGCCCCTGGCCCACTACTCCCGTGGCCACTCACGCGGGGTGAGCCCCTTTCCCCCGCCTCTGGCTTGTGGTGGCGGGTTGTGCGGGGCCTGGAGGCGAAGGTCTTTCCACTGCGTGGAAACCCGTTCTTTCGAGGGGGGGGCGCAGGCCCGGGACTTGCCAGGGACGCGGCGCGTGCACTCCCTGTGCCAGGGAGGCGGGCGTGTCCGCAGTCGGCAAGTACCAGGAGCAGGCATGTTGGGACCCGAAAGATGGTGAACTATGCCTGGCCAGGATGAAGCCAGAGGAAACTCTGGTGGAGGTCCGTAGCGATTCTGACGTGCAAATCGATCGTCAGAGCTGGGTATAGGGGCGAAAGACTAATCGAACCATCTAGTAGCTGGTTCCCTCCGAAGTTTCCCTCAGGATAGCTGGAACTCGCTGTGAGATGAATTTCATCCGGTAAAGCGAATGATTAGAGGTCTTGGGGACGAAACGTCCTCAACCTATTCTCAAACTTTAAATGGGTGAGATGCCGAGCTTGCTTAAAAGATGAAGCTTGGGCGACGAATCGGAGTTCCTAGTGGGCCACTTTTGGTAAGCAGAACTGGCGCTGTGGGATGAACCAAACGTCGAGTTAAGGGGCCTAAATGAATGCTCATTCAGATCCCATCGAAAGGTGTTGGTTGCTATAGACAGCAGGACGGTGGCCATGGAAGTTGGAATCCGCTAAGGAGTGTGTAACAACTCACCTGCCGAAGCAACTAGCCCTTAAAATGGTATGGCGCTCAAGCATTCTCCCGATACTCGACCGCCGGGGCACTACCGGTCTGGCTCATCAGGGCCAGGTCTCGAAGCCCCGGCGAGTAGGAGGGTCGCGGTGGTGCGCGCTGAAGGGTTCGGCGTGAGCCGGCCTGGAGCCTCCACCGGTGCAGATCTTGGTGGTAGTAGCAAATAATCGAGAGAGACTCCCTTGAAGGCCGAAGTGGAGAAGGGTTCCATGTGAACATCAGTTGGACATGGGTTAGTCGCTCCTAAGCCCAAGGCGAAGGCCTGATCCCACGCTAGAGGCAACGACCACACGCGAACAAAAGGAGTGCTGCACGAGGTGAGATCGAGAGAGAGAGAGAGAGAGTGGGAGGGCGGCTGCTGCGTGCGAGAGAGGAGGATGGAAGAGGAGGAGGAGGAGGAGGAGGAGGAGGAGGAGTCGTTGGAGCCACCCCTCTGTGTTTGTTCCTGGTGACGAGGCTCTTCTTCTTCTTCTTCTTCTTCTTCTTCTTCTTCTTCTTCTTCCTGCCTGCCTGATGGTTGTCTCTGTGTATGCGGCCGTTCTCGCGTTTTGTCTGTCTTTTGTCTCTCCCATGCAAGCATGTACCGGTACTTACCATCGTGTAGTCGGTGGGCGGCTGCGAATGTCAAGGGTCTTCTTCTTCTTGTTGTTGTGCAGCTGCAGCAGCAAGCTGGACCCTTGGCAGCCCACGGGGAGTTGCCAGAGGGGATTAGTGGCGAAAGGGAATACGGTCATTATTCCGTAACCAGGACCCGGATGCCTAACAGGTGTAAGCGCCCTTGCCCCCCCGGGCAGGGGAATGCTGCCCTGTGCAGGAGCCCGGTAACGGGAACCAGCTCGCGTCCGTCGGCGGTGGTCCGGGAAAGAGTTTTCTTTTCTGTTTAAGGCGCCGTGACCCTGGAAGCCATTCGCAGAGAGAAAGGGTGTTTGTAAGACGGTGAGCCGTAGAGCGCCGCGGTTCTTGCGGCGTCCCGAGCGCCACCGCCGGCCCGTGAAAGACGCGAGGGCGGTAACTGAGGTCGAGCGGACTGGCCAAAGTCCGCGAGGCCTACTTTCGGGCCAGTGCGTACCCATATCCGCAGCCGGTCTCCGAGGTAAGAAGCCTCTGGTCGATAGATTAATGTAGGTAAGGGAAGTCGGCAAATTAGATCCGTAACTTCGGGACAAGGATTGGCTCTGAGGGTCGGGCCAGTCGGGCCTGTGCGGGAAGCGGGCCTGGGTTCGGGCGCAGGACTGGGCGAGGTGAAAGAGGTGGCGTGGGTCGTGGGTCGGTTGGTTGGTTGGTTGGCGTTTCCGTGTAGCCGCGGTCGTCTGCGGGCCGCCTCCTCCTGTCTTCTGTGCTTGCTTGGCCCGTCAAAAGGCTGTGGCGGCTTGATGATGGGTGGAGGTCTGGTCGGGAGGCCGTGGTGGGAGCGTTGGCCGGCTGGCTGGCAGGCTTTTGGCGGTCCGCTGCCCACTACTGGGAACCGAGCTCGGACCGGCGTATCTCCGGCCCTTCCGTGGAGCGCGCTAGGCTGCGTGGGCGTGTTCCCGGGCGGTTCCGTGGGCCCCCTCCGAAAAGGCTGCGGCAACCCCCACGTGGGGTGGCCTGGCTAATAGGAGTGCGGGTTGGCGGGGTGGCCGGGTGCACTGGAAACCCACCTCGGCTGGCGCCAAGCGATCAACTCAGAACTGGCACGGACCAGGGGAATCCGACTGTCTAATTAAAACAAAGCATTGCGATGGTCGCAGTTGATGTTGACGCAATGTGATTTCTGCCCAGTGCTCTGAATGTCAAAGTGAAGAGATTCAACCAAGCGCGGGTAAACGGCGGGAGTAACTATGACTCTCTTAAGGTAGCCAAATGCCTCGTCATCTAATTAGTGACGCGCATGAATGGATTAACGAGATTCCCACTGTCCCTATCTACTGTCTAGCGAACCCACAGGCAGGGGAACGGGCCTGCACTAAACAGCGGGGAAAGAAGACCCTGTTGAGCTTGACTCTAGTCTGATATTGTAGAGAGACATCAGAGGTGTAGCATAAGTGGGAGGTCGTCTCGCGCGGCCGACAGTGAAATACCACTACTCTGATCGTTTCTCTACTTACTCGGTGAGACGGAATCGGAGCTTCCCCACGCGGGAGTGTCTCCTGTTTCTAGCCCTAAGCGGCGGAAGGGCGATGACCGACCGACCGATAAAAGCCCTGGTCCGTCCGTCGGCACCACCGCGCCCGGGTGGTGGTGGTGGTGGTGGTGGTGGTGGTGGTGGTGGTGGTGTTCGTGACGTTGGGTCGTCGAGGCTTGACGGAGCGGGCACTGTTGTTGCTGCTGCTACTGCTGCTGCTGCTGCTTCTTACGGTGCACCGGCGCCGGCGGGTCCGGCTCCTTGGGCCAAAAGGGAGGTAACGGCCCCAAGCCCGGGCGTTCGCGCCCGCCGCGATCCGCTCCGAGGACAGTATCAGGTGGGGAGTTTGACTGGGGCGGTACATCTGTCAAATGATAACGCAGGTGTCCTAAGGCCAGCTCAGCGTGGACAGAAACCTCGCGTAGAGCAAAAGGGCAAATGCTGGCTTGATCCCGATTTTCAGTACGAATACGGACTGCGAAAGCAGGGCCTATCGATCCTTTTGACTTTTACGAGTTTTAAGCAAGAGGTGTCAGAAAAGTTACCACAGGGATAACTGGCTTGTGGCGGCCAAGCGTTCATAGCGACGTCGCTTTTTGATCCTTCGATGTCGGCTCTTCCTATCATTGTGAAGCAGAATTCACCAAGCGTTGGATTGTTCACCCACCAACAGGGAACGTGAGCTGGGTTTAGACCGTCGTGAGACAGGTTAGTTTTACCCTACTGTTAAAAGTAGCGGTCGTTGCGATAGTAGTCCTGCTCAGTACGAGAGGAACGGCAGGTCCGGACATATGGTTCCGTTCTTGGTCGATCGGCCAGTGGAGCGAGGCTACGTCCGTGGGATTATGCCTGAAAGCCTCTAAGGCAGAATCCCGGCTAGAGAAGCAACGATAAGTGTACGGCTTGCATTGGGATAGGCCACGATTAGAAGAAAAAGACCAGCGGCCGTGCCCTCCTCTTGGGGAAGGTTCGGTGGCGGAATGGGCCCATGCAAGGGGAAATCGGGGGGAGCCGCGACAACAGGACCGGCTCTCCTCTCCCAAATGCGGAACAACCAAGTCCTGATGTGCCGTACCGAACAGTTTGCAGACGACTTACGTACCAGTCAGGGTGTCGTAGGTGGCAGAGCAGCATCCTCACTGCGATCCACTAAGGCTTCTCCCGGTTAGGCTGGAGGTTTTCGTCACGCCCCCCGATGGCAAAAGCCTCCTCCTCCTCCTCCTCCTCCTCCTCCTCCTCCTCCTCCTCGTTAATATTAACTGTTCTGCTGCTAGGAGCTCCAGCGAAAGAAAATGGACTACAAGCATTAAGCTCTTGAACTTAGAGAGAGAGAGAGAGAGAGAGAGAGAGAGAGAGAGAGAGAGAAAGAAGTACGTGTACAAGATTTCATTGTTCAGAAGGGTGTATATTGCTTGGATGGATGGATGCATGTGTAGGAGGTGGGTTTTGGTGTGTGTGTGTGTGTGTGTGTGTGTGTGTGTGTGTGTCTTGGGGGTGGTGGGGTGGGTGGGGGGGGTTTGGGACTTGCTCGAAAGACTACGGCTAAGTAGTAA
>Panulirus argus isolate 1 5S rRNA gene tandem repeat
GAAATATTTTCGTTCTAATAATATTTAAGTTAGTGATATGAGAATATATAAAGAAAATGTAAGTGAAAAAGGGAAACTATTGAAAAAAAGAAGGAAAAGGTCTTTATAACAATAAATATACATTTATAAAGATCGCAGAGCACATACTAACATAAGAAATATTAAAAGTGTCGTGTTTATAAATCAAAATGCCAACAGCATCTGGTGTTCCCAGGCGGTCACCCATCCAAGTACTAACCAGACCCAACGCTGCTTAACTTCGCTGATCGGACGAGAAGCGGTGTTTTCAACGTGGTATGGCCGTTGACATCATACAAAGAGATAAGTATTCATATATTGTACACTAACCTTCAAGTAAGGACAGAATCATGAAAGGCGATATTTATCTAAGACAGTTTCCTAATTTTTCCAATGACGAACTCTTTCTTTACATGTGATACCAGATATCCCCCAAGCAATCATAGATCATAAGACGCACATGGAAATGTATTTGTTATATTCATACTAGTTCTCTTAGGCCATAAACCTACAGTAGAGGAAAAAGCCATATATGGTTTCTACAAGTGATAGGGCATAATTAACATTTAATGATGCTCTTAAAAAAATGATTCAGAACATAACATTTTGAAAGAAACTACAACAATTAATGCCGAAGTAATCGAAAATGGAGAGTATTTGTCAAATATGTTATACTTAGAACATGTTTGAAGAAGATATCTCGTTTGAGGTATAAAACACAGAACAGTCTCATTCTCAATAATATACAAGTTAATGATATGATAAAAGATAAAAGAAAGTGGACGTGAATGAGAGAAAGTATTGAGAAAAAGTAGATAAAGCACCCTCAATAAGATGAAAATTTCATAGAGAAAGGTCGCAGTGTACATACTAGCAAAAGAAATATTAAAACTTGGGAATTAAAGCATTGAAATGGAAAGAGCATCTGGTGTTTTTAGGCTTTCCCCCATCCAAGTGAAAGTGGAGTTTTCAGCGTGGAATGGCCGTTGACCTCCAACGACGAGAAAGATATGTATGTAGTAAACTGAATTTAAGGTAACTACTGAATTATTAGGGACAGCTGATACCCATTAAACAAAAGGTGCATAATTTTTATGTAAAATATCCCTTTTGTATAACTGATAACAGAACACTTTTCAGCAATGATATATGAAAAGACGCAAATGGATACGTATATGATCCATCCAACATTTATATCAGTAAGCTATAAACATCCGGGACTGTAGCTAGATCTGCTTTCTGCATGTGATATGGAAAGACTGATATAGGGTGATTCTTTGAAAAACAAGCCCATCAATTCATAATATTTTGAAAAAAGTTACAGTAATTAATATAGAAATGAATAAAAGAGGGTAAATCATAAGAATATGAAAATTGATACATATCTGAGGAAGATGAATCTTTTGAGAAATTAAACAATAAATGGTTGCACTCATTATTATTCATTATGATTATATAAGTAAAGTTGAACAAAACTAAAGTAAAATAGGGAATATACTGAGGGAGAATCTACTCTATATATCATGAACAATAAAGATATATAGGTCTCACTGTCCATTCTGAATGAGAAAAGTTATACGTTTGTTAGCTATACACATAATGAAATGAAAACAGCATATGGTGTTCTTGCTTGGTTACTGATTCAAGTACTAACCAGAAACAACGGTGCTTAACTTCGATGATCGGACAGGAAGTGGTTTTTCAAACGTTGTATGGCCCTTGACTTCCAATCTAAAGAAATATATTTACGTAAAACATATTCTGGTTAAAGTACGGTGTAAATTTTTATGAAAATGCGTTATTTATGAAAGACAGTTTCTTTATCTTTTGAATGAATACTTCTTTTTTATACATAATACACAAAACAAACGCAAAGAAATCTAAGATGCTAAAACTCATATGGATATATATGTATACACCAAACCTATTTGCGTATAATCCTAAGACGCATAATACAGGAAAAAACCATATCTGGATTCTGAAACTGATATGGCAAGATGAACATGCAGTGCTGCTCTGAAAAATGTGTTCTAGACCATAATATTTTGAAAGAAACCTAAATCATTACGGCGGAAAAGAAAGAAAATAAATGGTATATTTCAAATGTATGATAACTGAAACATGTAAAAGGAAGATAAATCGTGAGAGGTATACAACAGTCTTAGTCTTTATAATATTGTGGTTAATGATATGAGTATTTACATAATATGGAATTGAAAGGGAAAAATATTGAGAGAAAGTCGGAGAAACTCTCTTCATAAGATGAAAAATAGATATGTAATGGTTATAATTCTCATTATAACAGGATATATATCACGGTTGGGCATATTGGTATTAACATGCCAACTGCATCTGGTGTATGCAGGCGGTCGGTCATCCATGTACTGAACAGACCCATCGCTGTTTAATTCCGCTTATCGGACGAGAAGCTTTCTTTTCAACGTCGTATGGCCATTGACTTCTAGCCATTAGATAGTGTTTATATATTGTACACTGAGATTCAAATAAGATACCAAACAATTGCCAAGTTGACGTCCTGTGACATTCCTGTGGATACCTAGTCATTTCGGTAACTCGCAAGAATGAAGAAGCAAATGACCTTGCCAAGAGCTGCTATAACAAAGTAGGAGAAAACAGAGAGAAGATCTAAAAGCTACCATCCCCCTAGACGAACCGCCCACCTATAAAGATAGGCTCCGTAAACTTCCTGACCATTCACATGTCTGTGACAAAGGGTCGCGAGAAAGGGACGTGATCGCTGCGCCTGTCATCATTGAGTATGAATTTGCTTGGGAGATTGGCATCCCCACTTCCACCAAGCAACATATTTGTTCATTATGCAAAGGACCCGACAGCCTTACCCTTGTCCACTACCTTCCAAGATGACCCAACACACAATGCGTCCGTCACGCCTGCTAGACCATCAATTCAAGACCCCCTGACAAGAAACGACGATCCTCCCCATGCTTTAAAGATACTGTGTAAATAATATTAATGATGTGTTGAAGGAATATGCCTACTTTCTTCAGCTTTAGTAAGCTCCAATGTTATTTTTCTCTGTAATCACAACATTTTCCAGATGCTTCTGTTATTATTGTAGAAAAGTGCCTAGTGACAGCACTAGGATCTCCAGTCATCTATCAAGGAGTAAGCTACTGGAAACTGAAACTGATGATAAGACTCATGATAAAATGCATTTTATGCATACTTCCTACCTCCATTAAGCAATACACGTTTATTACAGAAAAAAGCCATATTTGCTTTCTGCAAATGATATGGCATGATTGAAAAGTAGTGAAGTTCTGAAAACACTGCTTAAAAAAATTCACATAAAAGGAGAGGAAAAAGAGTGAATGCATATATCAAATATATGATAACTGAAACAACAATCACGAAGATAAACTCTTTGAGGTATACAACACATAGAAACCTTAGTCGAAATAATATTCAAGATGATATTATGAGAATACATACAGTAAATGGAAGTGATTGAGGCAATGCATTCAGAAAAAGAAGGAACAGCAATATTTATAAGATGTAAAATACAAAACTGAATATCCCAGTGTATACACTAAGATAAGAAATCATTGAAGTTGGTTATTTAGGTATGAAAATACCAACAGCATCTGGTGTTCCCTAAGCGGTAACCAATCCAAATGCTAACCACACACAACGCTGTTTATCTTCGCTGATCGGACGAGAAGTGGTGTATTCAACGTGGTATGGCCGTTGACATTCAACTAAGAGATACATATATATATTCTCGAGTGATGTTCAAGTAACTGGAAAATCATTCAGGAGAAGCTATATTCAGGAGAATTGCTAATTTTTTTCAGATAATGGAATTATATGTTGACCTTTGTTACAATATAACGGCCGAGCAATCATATGTGATAAGACTCACATGCATCCTATATCTACTAAGCAATACCCCTACCTTACAACAAAATACCATATCTGGTTTCTCTAAGTAATATTGCCTGATTAACATGGAATGAAGGTCTGAAAAAGGCATTTCACATCATAATATTCTCAAAAACCTACAACGCTTACGATGGGTAGGAAAAGAATTAAGAGCATATGTCAAAAATATGATGAATGAAACTTGGCTTAAAATATATGTCGTGTAAGGAATATATGGCA
